# Supplementary material for: Role of Amino Acid Transporter SNAT1/SLC38A1 in Human Melanoma
Source: Cancers (Basel). 2022 Apr 26;14(9):2151. doi: 10.3390/cancers14092151 (PMC9099705; doi:10.3390/cancers14092151)
Supplement: Supplementary file 1 [file cancers-14-02151-s001.zip]

Archive with 1 entries (1 files):
- cancers-1670426-supplementary.pdf
